# Supplementary material for: Massively parallel sequencing fails to detect minor resistant subclones in tissue samples prior to tyrosine kinase inhibitor therapy
Source: BMC Cancer. 2015 Apr 15;15:291. doi: 10.1186/s12885-015-1311-0 (PMC4404105; doi:10.1186/s12885-015-1311-0)
Supplement: Additional file 1: — Target specific primers for GS Junior library preparation (FFPE). [file 12885_2015_1311_MOESM1_ESM.xlsx]

## Sheet: Tabelle1
Additional file 1: Target specific primers for GS Junior library preparation (FFPE).
Primer	Sequence [5‘-3‘]
KIT Exon-9-F	CGTTTGGAAAGCTAGTGGTTC
KIT Exon-9-R	GAGCCTAAACATCCCCTTAAATTG
KIT Exon-11-F	GTGCTCTAATGACTGAGAC
KIT Exon-11-R	TACCCAAAAAGGTGACATGG
KIT Exon-13-F	CATCAGTTTGCCAGTTGTGC
KIT Exon-13-R	AATCTAGCATTGCCAAAATCA
KIT Exon-14-F	CTCACCTTCTTTCTAACCTTTTC
KIT Exon-14-R	CCTGTCAACAGCTAACTATTTATG
KIT Exon-17-F	TGGTTTTCTTTTCTCCTCCAACC
KIT Exon-17-R	GACTGTCAAGCAGAGAATGGGTAC
