# Supplementary material for: Massively parallel sequencing fails to detect minor resistant subclones in tissue samples prior to tyrosine kinase inhibitor therapy
Source: BMC Cancer. 2015 Apr 15;15:291. doi: 10.1186/s12885-015-1311-0 (PMC4404105; doi:10.1186/s12885-015-1311-0)
Supplement: Additional file 3: — Primers of the Ion AmpliSeq™ Custom DNA Panel (Life Technologies) for the KIT gene (FFPE/fresh-frozen). [file 12885_2015_1311_MOESM3_ESM.xlsx]

## Sheet: Tabelle1
Additional file 3: Primers of the Ion AmpliSeqTM Custom DNA Panel (Life Technologies) for the KIT gene (FFPE/fresh-frozen).
Primer	Forward sequence [5‘-3‘]	Reverse sequence [5‘-3‘]
Pool 1 - KIT Exon11	CCCCACAGAAACCCATGTATGAAG	TGGAAAGCCCCTGTTTCATACTG
Pool 1 - KIT Exon14	TTTATGGGAGGCAGAATTAATCTATATATCTCA	GCATGATCTTCCTGCTTTGAACAAATAA
Pool 1 - KIT Exon17	AATGGTTTTCTTTTCTCCTCCAACCTAA	GGTACTCACGTTTCCTTTAACCACATAA
Pool 2 - KIT Exon11	ACCATTTATTTGTTCTCTCTCCAGAGT	TCTCCTCAACAACCTTCCACTGTA
Pool 2 - KIT Exon13	TTGCCAGTTGTGCTTTTTGCT	CAGCTTGGACACGGCTTT
Pool 2 - KIT Exon17	GTCTAGCCAGAGACATCAAGAATGATT	TGTGATATCCCTAGACAGGATTTACATT
