# Supplementary material for: Massively parallel sequencing fails to detect minor resistant subclones in tissue samples prior to tyrosine kinase inhibitor therapy
Source: BMC Cancer. 2015 Apr 15;15:291. doi: 10.1186/s12885-015-1311-0 (PMC4404105; doi:10.1186/s12885-015-1311-0)
Supplement: Additional file 4: — Results of the 33 sequenced primary tumours with the GS Junior (Roche) and the GeneRead Mix-n-Match DNAseq Gene Panel (Qiagen) on the MiSeq™ (Illumina). [file 12885_2015_1311_MOESM4_ESM.xlsx]

## Sheet: Tabelle1
Additional file 4: Results of the 33 sequenced primary tumours with the GS Junior (Roche) and the GeneRead Mix-n-Match DNAseq Gene Panel (Qiagen) on the MiSeqTM (Illumina).
	Kit Exon 9 or 11	GS Junior		MiSeq Qiagen panel		KIT Exon 13c		GS Junior		MiSeq Qiagen panel		KIT Exon 14c		GS Junior		MiSeq Qiagen panel		KIT Exon 14c		GS Junior		MiSeq Qiagen panel		KIT Exon 17c		GS Junior		MiSeq Qiagen panel		KIT Exon 17c		GS Junior		MiSeq Qiagen panel		KIT Exon 17c		GS Junior		MiSeq Qiagen panel
Case No.	Mutation	Readsd	%	Readsd	%	Mutation	NCb	Readsd	%	Readsd	%	Mutation	NCb	Readsd	%	Readsd	%	Mutation	NCb	Readsd	%	Readsd	%	Mutation	NCb	Readsd	%	Readsd	%	Mutation	NCb	Readsd	%	Readsd	%	Mutation	NCb	Readsd	%	Readsd	%
1	11: p.W557_V559delinsF	714	52	50750	54.2	p.V654A	T>C	1231	0	141015	0.158139							p.N680K	T>G	851	0	50627	0.0414798							p.D820E	T>A	1140	0	55350	0.0162602	p.N822Y	A>T	1140	0	55267	0.0199034
2	11: p.W557_E561del	728	53	115960	60	p.V654A	T>C	1011	0.69	178639	0.148904							p.N680K	T>G	996	0	53807	0.0260189	p.Y823D	T>G	1529	0	92747	0.0183294	p.D820E	T>A	1529	0	92845	0.0247725	p.N822Y	A>T	1529	0	92743	0.0291127
3	11: p.K550_V555delinsL	995	56	4310	47	p.V654A	T>C	1014	0.49	202359	0.232755							p.N680K	T>G	1298	0	57480	0.00869868	p.D820Y	G>T	1233	0	244436	0.0208644	p.D820E	T>A	1233	0	244353	0.0171882	p.N822Y	A>T	1233	0	244156	0.0311276
4	11: p.W557_V560delinsC	726	68	187738	85.6	p.V654A	T>C	756	0.66	158542	0.146964							p.N680K	T>G	575	0	63357	0.0126269	p.D820E	T>A	649	0	111736	0.0250591							p.N822Y	A>T	649	0	111586	0.0197157
5	11: p.V559A	707	54	131157	72	p.V654A	T>C	794	0.76	163887	0.180612							p.N680K	T>G	744	0	78032	0.0192229							p.D820E	T>A	661	0	124390	0.0377844	p.N822Y	A>T	661	0	124292	0.0370096
6	11: N567_L576delinsI	305	29	125955	61.5	p.V654A	T>C	583	0	119197	0.108224							p.N680K	T>G	533	0	93898	0.0159748	p.D820G	A>G	1411	0	55815	0.0716653	p.D820E	T>A	1411	0	55808	0.025086	p.N822Y	A>T	1411	0	55743	0.0107637
7	11: p.Q556_W557del	809	41	179138	65.2	p.V654A	T>C	828	0.85	292500	0.221197							p.N680K	T>G	951	0	45649	0.017525							p.D820E	T>A	914	0	133463	0.0217289	p.N822Y	A>T	914	0	133347	0.0157484
8	11: p.[V560G;N566D]	490	52	122730	49.5	p.V654A	T>C	675	0	167122	0.192075							p.N680K	T>G	543	0	107449	0.0148908							p.D820E	T>A	1661	0	82165	0.0109536	p.N822Y	A>T	1661	0	82056	0.0243736
9	11: p.K550_K558del	853	58	94844	34.5	p.V654A	T>C	1055	0.47	181420	0.15048	p.T670I	C>T	834	0	99096	0.0292646	p.N680K	T>G	834	0	46255	0.0194574							p.D820E	T>A	1199	0	128102	0.0218576	p.N822Y	A>T	1199	0	127973	0.0273495
10	11: p.V559G	262	4.5	12152	4.5	p.V654A	T>C	689	0	47025	0.138224							p.N680K	T>G	136	0	16554	0.00604084	p.D820Y	G>T	499	0	14533	0.0344045	p.D820E	T>A	499	0	14522	0.0137722	p.N822Y	A>T	499	0	14508	0.0206782
11	11: p.V559D	445	39	101408	51.9	p.V654A	T>C	1527	0.79	143545	0.138224							p.N680K	T>G	1002	0	78375	0.0165869	p.N822Y	A>T	1345	0	51774	0.0173832
							C>T																	p.D820E	T>A	1345	0	51840	0.0192901
12	11: p.W557_K558del	**a	**a	64438	4.3	p.V654A	T>C	2538	0.39	104044	0.146092							p.N680K	T>G	1246	0	73578	0.0190274							p.D820E	T>A	1520	0	78970	0.0240598	p.N822Y	A>T	1520	0	78905	0.0190102
13	11: p.V559G	1380	0	99250	91.4	p.V654A	T>C	2106	0	178673	0.179658	p.N680K	T>G	1412	0	97113	0.0391297													p.D820E	T>A	1099	0	71570	0.0349308	p.N822Y	A>T	1099	0	71473	0.0349782
14	11: p.N567_Y578delinsSCV	2433	88.9	95809	6.9	p.V654A	T>C	2918	0	116601	0.1518							p.N680K	T>G	2595	0	42409	0.0306539	p.N822K	T>A	2478	0	96181	0.0145559	p.D820E	T>A	2478	0	96289	0.0425801	p.N822Y	A>T	2478	0	96186	0.0155948
15	11: p.D579_H580insQQLPYD	2160	43.15	66814	25.1	p.V654A	T>C	2544	0.43	86491	0.171116							p.N680K	T>G	2054	0	16520	0.00605327	p.D820E	T>A	1600	0	57312	0.0348967							p.N822Y	A>T	1600	0	57151	0.0122483
16	9: p.A502_Y503dup	**a	**a	397633	21	p.V654A	T>C	1621	0	128389	0.176028							p.N680K	T>G	1667	0	66120	0.0181488	p.N822Y	A>T	1404	0	90058	0.0177663	p.D820E	T>A	1404	0	90216	0.0288197
17	11: p.I563_P573del	1695	53.5	111040	61.5	p.V654A	T>C	2769	0	129640	0.128818							p.N680K	T>G	2271	0	73867	0.0121841	p.K818_D820delinsN	Del	1706	0	135873	0.038271	p.D820E	T>A	1706	0	135572	0.028767	p.N822Y	A>T	1706	0	135415	0.0361851
18	11: p.K558_V560del	1846	57	211018	56.6	p.V654A	T>C	3146	0.51	225916	0.180155							p.N680K	T>G	2434	0	92480	0.020545	p.D820Y	G>T	1805	0	283587	0.0211575	p.D820E	T>A	1805	0	283451	0.0197565	p.N822Y	A>T	1805	0	283253	0.0134156
19	11: p.W557_V560delinsC	2531	51	107922	59.4	p.V654A	T>C	3244	0.43	159919	0.184468							p.N680K	T>G	2815	0	51633	0.0309879	p.Y823D	T>G	1892	0	82160	0.0219085	p.D820E	T>A	1892	0	82406	0.0351916	p.N822Y	A>T	1892	0	82214	0.0377065
20	11: p.M552_V559del	1259	84.67	23582	86.5	p.V654A	T>C	1407	0.36	137942	0.155863	p.T670E	Del	1432	0	96564	0.042	p.N680K	T>G	1432	0	52854	0.0378401							p.D820E	T>A	1408	0	107979	0.0342659	p.N822Y	A>T	1408	0	107774	0.0287639
21	11: p.W557_V559delinsC	1533	58.6	203704	56.3	p.V654A	T>C	2267	0.35	165794	0.247898							p.N680K	T>G	1814	0	95723	0.0219383							p.D820E	T>A	1512	0	103837	0.0298545	p.N822Y	A>T	1512	0	103661	0.018329
22	11: p.K558_V560delinsS	1489	49.03	165342	58.1	p.V654A	T>C	1491	0.67	126783	0.17037							p.N680K	T>G	1274	0	113443	0.0431935							p.D820E	T>A	1596	0	43602	0.0940324	p.N822Y	A>T	1596	0	43478	0.0322002
23	11: p.V559G	1239	52	141820	85.8	p.V654A	T>C	1401	0.5	106988	0.160766							p.N680K	T>G	1423	0	56716	0.0193949							p.D820E	T>A	1417	0	100839	0.0337171	p.N822Y	A>T	1417	0	100604	0.0288259
24	11: p.W557_V559delinsF	2155	50	148800	53.3	p.V654A	T>C	3073	0	81771	0.147974							p.N680K	T>G	2627	0	27996	0.0500071	p.N822K	T>G	1674	0	103675	0.0144683	p.D820E	T>A	1674	0	103887	0.0259898	p.N822Y	A>T	1674	0	103679	0.0144677
25	11: c.1648-5_1672del	1616	76	28676	95.7	p.V654A	T>C	920	0	137788	0.151682							p.N680K	T>G	749	0	51332	0.0116886							p.D820E	T>A	884	0	146943	0.0129302	p.N822Y	A>T	884	0	146856	0.0463039
26	11: p.Y570_L576del	**a	**a	150305	54.9	p.V654A	T>C	**a	**a	279077	0.107139							p.N680K	T>G	140	0	113754	0.0923044							p.D820E	T>A	638	0	76400	0.0287958	p.N822Y	A>T	638	0	76326	0.0393051
27	9: p.A502_Y503dup	3442	42	452256	34.7	p.V654A	T>C	2451	0.33	158369	0.181854							p.N680K	T>G	2172	0	63610	0.0172929							p.D820E	T>A	1819	0	141668	0.0303527	p.N822Y	A>T	1819	0	141553	0.0741772
28	9: p.A502_Y503dup	2732	41	263867	31.8	p.V654A	T>C	1991	0.3	187408	0.192628							p.N680K	T>G	1855	0	76721	0.0443164							p.D820E	T>A	1533	0	100785	0.0168676	p.N822Y	A>T	1533	0	100681	0.0734995
29	11: p.M552_K558del	1637	38.97	17808	95.5	p.V654A	T>C	2248	0	130895	0.162726							p.N680K	T>G	1814	0	34091	0.0176							p.D820E	T>A	1357	0	96746	0.0134372	p.N822Y	A>T	1357	0	96597	0.0600433
30	11: p.W557R	6205	42	130809	52.6	p.K642E	A>G	8495	0.26	183167	0.0102639							p.N680K	T>G	7281	0	94091	0.0255072							p.D820E	T>A	4776	0	110377	0.0298975	p.N822Y	A>T	4776	0	110235	0.0244931
						p.V654A	T>C	8495	41	161273	45.9
31	11: p.W557G	2760	47.21	133230	56.3	p.V654A	T>C	3273	28.44	158562	27.943							p.N680K	T>G	2434	0	61748	0.0194338	p.N822Y	A>T	2112	0	134287	0.0469144	p.D820E	T>A	1805	0	134448	0.0349578
32	11: p.W557R	805	66	154667	69.6	p.V654A	T>C	764	0.52	236732	0.189666							p.N680K	T>G	771	0	26357	0.0379406	p.N822K	T>G	870	63	171604	67.8	p.D820E	T>A	870	0	192047	0.0255146	p.N822Y	A>T	870	0	191867	0.0182418
33	11: p.I563_P577delinsN	1854	30.3	106124	57.8	p.V654A	T>C	1830	0.55	178082	0.164531							p.N680K	T>G	1662	0	54958	0.0309327	p.D820G	A>G	1313	35	156766	35.3	p.D820E	T>A	1313	0	175127	0.0702347	p.N822Y	A>T	1313	0	174826	0.0285999
a **: No results obtained
b NC: Nucleotide change
c White: Primary tumour with emerging secondary mutation in progressive lesion; Grey: Primary tumour without emerging secondary mutation in progressive lesion
d Reads: Total Reads at the relevant position
