# Supplementary material for: Massively parallel sequencing fails to detect minor resistant subclones in tissue samples prior to tyrosine kinase inhibitor therapy
Source: BMC Cancer. 2015 Apr 15;15:291. doi: 10.1186/s12885-015-1311-0 (PMC4404105; doi:10.1186/s12885-015-1311-0)
Supplement: Additional file 5: — Limit of detection for each assay on the GS Junior (Roche) and on the MiSeq™ (Illumina) for nine different secondary mutations. [file 12885_2015_1311_MOESM5_ESM.xlsx]

## Sheet: Tabelle1
Additional file 5: Limit of detection for each assay on the GS Junior (Roche) and on the MiSeqTM (Illumina) for nine different secondary mutations.
Mutation	GS Junior [%]	MiSeq
		Qiagen panel [%]	AmpliSeq panel [%]
p.V654A	1	0.25	0.45
p.T670A	1	0.07	0.2
p.T670K	1	0.05	0.04
p.N680K	1	0.1	0.07
p.D820Y	1	0.03	0.3
p.D820G	1	0.2	0.2
p.D820E	1	0.1	0.03
p.N822Y	1	0.08	0.02
p.N822K	1	0.1	0.02
p.Y823D	1	0.06	0.02
[%]: Allele frequency in percent
