# Supplementary material for: Massively parallel sequencing fails to detect minor resistant subclones in tissue samples prior to tyrosine kinase inhibitor therapy
Source: BMC Cancer. 2015 Apr 15;15:291. doi: 10.1186/s12885-015-1311-0 (PMC4404105; doi:10.1186/s12885-015-1311-0)
Supplement: Additional file 6: — Determination of the limit of detection for the mutation p.V654A with the GeneRead Mix-n-Match DNAseq Gene Panel (Qiagen) and Ion AmpliSeq™ Custom DNA Panel (Life Technologies) on the MiSeq™ (Illumina). [file 12885_2015_1311_MOESM6_ESM.xlsx]

## Sheet: Tabelle1
Additional file 6: Determination of the limit of detection for the mutation p.V654A with the Qiagen and AmpliSeq panel on the MiSeqTM (Illumina).
	Qiagen panel		AmpliSeq panel
Input	Output		Output
p.V654A [%]	Coverage	p.V654A [%]	Coverage	p.V654A [%]
7	83049	6.32277	303150	5.33168
3.5	87990	3.08785	245680	2.24642
1.75	91055	1.54083	327666	0.923196
0.8	80126	0.66021	380783	0.766578
0.4	88515	0.533243	269647	0.48384
0.2	83501	0.248324	251943	0.38533
0.1	78929	0.152223	414352	0.294101
0.05	86058	0.152223	331345	0.343939
0.014	83108	0.13782	306023	0.283312
0.007	85667	0.154085	310893	0.375049
0	88673	0.179658	273920	0.321
[%]: Allele frequency of the p.V654A mutation in percent
Green: Limit of detection of the AmpliSeq panel for the p.V654A mutation
Yellow: Limit of detection of the Qiagen panel for the p.V654A mutation
