# Supplementary material for: Massively parallel sequencing fails to detect minor resistant subclones in tissue samples prior to tyrosine kinase inhibitor therapy
Source: BMC Cancer. 2015 Apr 15;15:291. doi: 10.1186/s12885-015-1311-0 (PMC4404105; doi:10.1186/s12885-015-1311-0)
Supplement: Additional file 8: — Results of the 52 sequenced subregions with the Ion AmpliSeq™ Custom DNA Panel (Life Technologies) on the MiSeq™ (Illumina). [file 12885_2015_1311_MOESM8_ESM.xlsx]

## Sheet: Tabelle1
Additional file 8: Results of the 52 sequenced subregions with the Ion AmpliSeqTM Custom DNA Panel (Life Technologies) on the MiseqTM (Illumina).
		KIT Exon 11	MiSeq AmpliSeq panel		KIT Exon 13c	MiSeq AmpliSeq panel			KIT Exon 14c	MiSeq AmpliSeq panel			KIT Exon 17c	MiSeq AmpliSeq panel			KIT Exon 17c	MiSeq AmpliSeq panel
Case No.	Subregion	Mutation	Readsd	%	Mutation	NCb	Readsd	%	Mutation	NCb	Readsd	%	Mutation	NCb	Readsd	%	Mutation	NCb	Readsd	%
13	1a	p.V559G	95470	90.1299	p.V654A	T>C	171643	0.241781	p.N680K	T>G	392820	0.0221475	p.D820E	T>A	1284017	0.0140964	p.N822Y	A>T	1288124	0.0113343
13	1b	p.V559G	111197	87.9313	p.V654A	T>C	144292	0.216228	p.N680K	T>G	398042	0.0175861	p.D820E	T>A	1198693	0.0185202	p.N822Y	A>T	1201979	0.0108155
13	2a	p.V559G	135444	90.4891	p.V654A	T>C	182135	0.268482	p.N680K	T>G	480187	0.023116	p.D820E	T>A	1533019	0.0155249	p.N822Y	A>T	1537299	0.0113836
13	2b	p.V559G	130326	90.4018	p.V654A	T>C	163935	0.233629	p.N680K	T>G	442165	0.0192236	p.D820E	T>A	1341261	0.0140912	p.N822Y	A>T	1344779	0.0161365
13	3a	p.V559G	123101	90.5728	p.V654A	T>C	222716	0.291852	p.N680K	T>G	477893	0.0188327	p.D820E	T>A	1487940	0.0192212	p.N822Y	A>T	1492766	0.0139339
13	3b	p.V559G	76456	89.5731	p.V654A	T>C	153899	0.273556	p.N680K	T>G	285405	0.0182197	p.D820E	T>A	1010829	0.0164222	p.N822Y	A>T	1014779	0.0120223
13	4a	p.V559G	106940	90.6321	p.V654A	T>C	122119	0.322636	p.N680K	T>G	345843	0.0133008	p.D820E	T>A	1095870	0.0214441	p.N822Y	A>T	1099011	0.00909909
13	4b	p.V559G	122463	90.4445	p.V654A	T>C	200334	0.259067	p.N680K	T>G	443606	0.0259239	p.D820E	T>A	1569283	0.014975	p.N822Y	A>T	1573871	0.013597
13	5a	p.V559G	91240	89.5671	p.V654A	T>C	150723	0.222925	p.N680K	T>G	304348	0.0236571	p.D820E	T>A	1066833	0.0202468	p.N822Y	A>T	1070217	0.00953078
13	5b	p.V559G	88835	90.5792	p.V654A	T>C	140292	0.228096	p.N680K	T>G	349429	0.0168847	p.D820E	T>A	1179119	0.0161985	p.N822Y	A>T	1182744	0.00913131
13	6a	p.V559G	111435	90.2517	p.V654A	T>C	145123	0.288721	p.N680K	T>G	400907	0.0162132	p.D820E	T>A	1229505	0.0162667	p.N822Y	A>T	1233017	0.0107054
13	6b	p.V559G	110088	90.3386	p.V654A	T>C	144654	0.292422	p.N680K	T>G	405063	0.0202438	p.D820E	T>A	1291270	0.0154886	p.N822Y	A>T	1294776	0.00996311
11	1a	p.V559D	84430	47.1574	p.V654A	T>C	80013	0.281204	p.N680K	T>G	411952	0.0281586	p.D820E	T>A	1279395	0.0122714	p.N822Y	A>T	1281233	0.00772693
11	1b	p.V559D	81472	42.6748	p.V654A	T>C	130662	0.26404	p.N680K	T>G	386318	0.0538417	p.D820E	T>A	1330063	0.0124054	p.N822Y	A>T	1333336	0.010125
11	2a	p.V559D	74855	41.9197	p.V654A	T>C	155143	0.30488	p.N680K	T>G	402885	0.0310262	p.D820E	T>A	1333555	0.0158224	p.N822Y	A>T	1337104	0.010246
11	2b	p.V559D	90888	43.1938	p.V654A	T>C	95905	0.277358	p.N680K	T>G	349491	0.024035	p.D820E	T>A	1157930	0.00958607	p.N822Y	A>T	1160846	0.00818369
11	3a	p.V559D	60811	40.6456	p.V654A	T>C	106871	0.277905	p.N680K	T>G	268533	0.0338878	p.D820E	T>A	982884	0.0159734	p.N822Y	A>T	985625	0.0106531
11	3b	p.V559D	89329	45.4612	p.V654A	T>C	154305	0.362918	p.N680K	T>G	349644	0.0383247	p.D820E	T>A	1294875	0.012897	p.N822Y	A>T	1298787	0.0117802
11	4a	p.V559D	105806	44.3151	p.V654A	T>C	120069	0.254021	p.N680K	T>G	415949	0.0290901	p.D820E	T>A	1330118	0.0157881	p.N822Y	A>T	1332659	0.00998005
11	4b	p.V559D	104309	42.7921	p.V654A	T>C	113895	0.271303	p.N680K	T>G	431569	0.0301226	p.D820E	T>A	1359084	0.0180268	p.N822Y	A>T	1362364	0.00888162
5	1	p.V559A	158721	40.7772	p.V654A	T>C	103418	0.316193	p.N680K	T>G	340548	0.0369992	p.D820E	T>A	1420556	0.0154165	p.N822Y	A>T	1422614	0.0112469
5	2	p.V559A	81998	59.5344	p.V654A	T>C	105401	0.414607	p.N680K	T>G	284042	0.0271087	p.D820E	T>A	1253179	0.0149221	p.N822Y	A>T	1255619	0.00971632
5	3	p.V559A	388343	26.1954	p.V654A	T>C	147375	0.289737	p.N680K	T>G	324276	0.0317631	p.D820E	T>A	1492938	0.0142002	p.N822Y	A>T	1493341	0.00810264
5	4	p.V559A	184557	39.1337	p.V654A	T>C	90477	0.264156	p.N680K	T>G	404289	0.0324026	p.D820E	T>A	1187292	0.013476	p.N822Y	A>T	1188606	0.00933867
5	5	p.V559A	166541	44.9139	p.V654A	T>C	24962	0.316481	p.N680K	T>G	65214	0.0552029	p.D820E	T>A	257079	0.0159484	p.N822Y	A>T	256852	0.0175198
4	1	p.W557_V560delinsC	101619	73.2894	p.V654A	T>C	165092	0.31861	p.N680Ka	T>G	326423	0.342194	p.D820E	T>A	1185214	0.021262	p.N822Y	A>T	1188881	0.0137945
4	2	p.W557_V560delinsC	344750	29.2223	p.V654A	T>C	210781	0.244804	p.N680Ka	T>G	501481	0.337799	p.D820E	T>A	1184605	0.0157859	p.N822Y	A>T	1185442	0.0106289
4	3	p.W557_V560delinsC	137796	58.9741	p.V654A	T>C	253525	0.298984	p.N680Ka	T>G	514087	0.352275	p.D820E	T>A	1562028	0.0144044	p.N822Y	A>T	1564877	0.0122054
4	4	p.W557_V560delinsC	144935	45.2417	p.V654A	T>C	316154	0.315985	p.N680Ka	T>G	456232	0.319136	p.D820E	T>A	1553092	0.0115898	p.N822Y	A>T	1557968	0.0120028
4	5	p.W557_V560delinsC	117638	87.2745	p.V654A	T>C	238376	0.349448	p.N680Ka	T>G	369875	0.326597	p.D820E	T>A	1252793	0.015645	p.N822Y	A>T	1256373	0.0119391
4	6	p.W557_V560delinsC	107376	74.1767	p.V654A	T>C	223445	0.251068	p.N680Ka	T>G	310414	0.267385	p.D820E	T>A	1087201	0.0164643	p.N822Y	A>T	1092122	0.0137347
7	1a	p.Q556_W557del	2114	9.9	p.V654A	T>C	238737	0.2375	p.N680Ka	T>G	212068	0.284814	p.D820E	T>A	890297	0.012917	p.N822Y	A>T	894209	0.013196
7	1b	p.Q556_W557del	1023	10.6	p.V654A	T>C	126260	0.31047	p.N680Ka	T>G	124754	0.384757	p.D820E	T>A	384614	0.0221001	p.N822Y	A>T	386593	0.0121575
7	2a	p.Q556_W557del	2062	11	p.V654A	T>C	270321	0.243784	p.N680Ka	T>G	234738	0.313967	p.D820E	T>A	867766	0.0175162	p.N822Y	A>T	871906	0.0145658
7	2b	p.Q556_W557del	2263	9.8	p.V654A	T>C	257780	0.245946	p.N680Ka	T>G	292752	0.320408	p.D820E	T>A	1144377	0.0152048	p.N822Y	A>T	1149409	0.0127022
7	3a	p.Q556_W557del	1387	17.1	p.V654A	T>C	291964	0.251058	p.N680Ka	T>G	293408	0.292085	p.D820E	T>A	1100651	0.0151728	p.N822Y	A>T	1105820	0.0120273
7	3b	p.Q556_W557del	1621	14.3	p.V654A	T>C	257655	0.267412	p.N680Ka	T>G	255452	0.360146	p.D820E	T>A	907473	0.0277694	p.N822Y	A>T	911331	0.0148135
7	4a	p.Q556_W557del	1182	13.5	p.V654A	T>C	226821	0.262321	p.N680Ka	T>G	277830	0.350214	p.D820E	T>A	1135519	0.0210476	p.N822Y	A>T	1139937	0.0144745
7	4b	p.Q556_W557del	1005	19.4	p.V654A	T>C	211766	0.224776	p.N680Ka	T>G	294726	0.339977	p.D820E	T>A	1236170	0.0149656	p.N822Y	A>T	1240292	0.0125777
7	5a	p.Q556_W557del	2217	10.3	p.V654A	T>C	243211	0.273425	p.N680Ka	T>G	244045	0.30855	p.D820E	T>A	891104	0.0145886	p.N822Y	A>T	895349	0.0164182
7	5b	p.Q556_W557del	1904	10.66	p.V654A	T>C	257615	0.28104	p.N680K	T>G	268543	0.0130333	p.D820E	T>A	999022	0.0172168	p.N822Y	A>T	1003988	0.0128488
7	6a	p.Q556_W557del	2733	8.2	p.V654A	T>C	271678	0.276798	p.N680K	T>G	258311	0.0139367	p.D820E	T>A	811486	0.0157735	p.N822Y	A>T	816302	0.0192331
7	6b	p.Q556_W557del	2806	10.8	p.V654A	T>C	269227	0.267061	p.N680K	T>G	286128	0.0143293	p.D820E	T>A	916625	0.0152734	p.N822Y	A>T	921483	0.0142162
7	7a	p.Q556_W557del	2754	1.2	p.V654A	T>C	273920	0.320897	p.N680K	T>G	301291	0.0159314	p.D820E	T>A	1157906	0.0183953	p.N822Y	A>T	1163527	0.018994
7	7b	p.Q556_W557del	1984	11.5	p.V654A	T>C	343079	0.257375	p.N680K	T>G	432214	0.0166584	p.D820E	T>A	1407553	0.0158431	p.N822Y	A>T	1413531	0.0187474
7	8a	p.Q556_W557del	1821	17.9	p.V654A	T>C	336376	0.259234	p.N680K	T>G	431261	0.0166952	p.D820E	T>A	1346428	0.0156711	p.N822Y	A>T	1352634	0.0181867
7	8b	p.Q556_W557del	2081	14.7	p.V654A	T>C	377620	0.274615	p.N680K	T>G	400298	0.0157383	p.D820E	T>A	1366371	0.0123685	p.N822Y	A>T	1372445	0.0171227
7	9a	p.Q556_W557del	1246	21.1	p.V654A	T>C	408744	0.294316	p.N680K	T>G	497201	0.0128721	p.D820E	T>A	1336416	0.0162375	p.N822Y	A>T	1342116	0.0181802
7	9b	p.Q556_W557del	1076	21.6	p.V654A	T>C	190705	0.336121	p.N680K	T>G	343040	0.0145756	p.D820E	T>A	1306169	0.0149292	p.N822Y	A>T	1310678	0.0188452
7	10	p.Q556_W557del	2383	6.9	p.V654A	T>C	251501	0.270377	p.N680K	T>G	281050	0.0081836	p.D820E	T>A	1118070	0.015652	p.N822Y	A>T	1122885	0.0188799
7	11	p.Q556_W557del	2021	15.4	p.V654A	T>C	244679	0.315515	p.N680K	T>G	371494	0.0123824	p.D820E	T>A	1373074	0.0121625	p.N822Y	A>T	1378912	0.0133596
7	12	p.Q556_W557del	1817	10.2	p.V654A	T>C	297280	0.311827	p.N680K	T>G	313695	0.01307	p.D820E	T>A	1060727	0.0130099	p.N822Y	A>T	1065763	0.017077
a Unbalanced forward and reverse reads and false higher allele frequency
b NC: Nucleotide change
c White: Primary tumour with emerging secondary mutation in progressive lesion; Grey: Primary tumour without emerging secondary mutation in progressive lesion
d Reads: Total Reads at the relevant position
