# Supplementary material for: Massively parallel sequencing fails to detect minor resistant subclones in tissue samples prior to tyrosine kinase inhibitor therapy
Source: BMC Cancer. 2015 Apr 15;15:291. doi: 10.1186/s12885-015-1311-0 (PMC4404105; doi:10.1186/s12885-015-1311-0)
Supplement: Additional file 9: — Results of the 6 sequenced fresh-frozen primary tumours with the GS Junior (Roche). [file 12885_2015_1311_MOESM9_ESM.xlsx]

## Sheet: Tabelle1
Additional file 9 : Results of the 6 sequenced fresh-frozen primary tumours with the GS Junior (Roche).
Case No.	Primary tumour or metastasis	KIT Exon 9 or 11	GS Junior		KIT Exon 13b	GS Junior			KIT Exon 14b	GS Junior			KIT Exon 17b	GS Junior			KIT Exon 17b	GS Junior
		Mutation	Readsc	%	Mutation	Readsc	NCa	%	Mutation	Readsc	NCa	%	Mutation	Readsc	NCa	%	Mutation	Readsc	NCa	%
F1	Primary	11: p.V559G	710	45.63	p.V654A	504	T>C	0	p.N680K	627	T>G	0	p.D820E	2380	T>A	0	p.N822Y	2380	A>T	0
F2	Primary	Wt	-	-	p.V654A	503	T>C	0	p.N680K	777	T>G	0	p.D820E	3391	T>A	0	p.N822Y	3391	A>T	0
F3	Primary	9: p.A502_Y503dup	4099	28.35	p.V654A	987	T>C	0	p.N680K	391	T>G	0	p.D820E	849	T>A	0	p.N822Y	849	A>T	0
F4	Primary	WT	-	-	p.V654A	315	T>C	0	p.N680K	584	T>G	0	p.D820E	2809	T>A	0	p.N822Y	2809	A>T	0
F5	Metastasis	11: p.V559D	50	42	p.V654A	72	T>C	0	p.N680K	28	T>G	0	p.D820E	30	T>A	0	p.N822Y	30	A>T	0
F6	Metastasis	WT	-	-	p.V654A	57	T>C	0	p.N680K	51	T>G	0	p.D820E	56	T>A	0	p.N822Y	56	A>T	0
a NC: Nucleotide change
b Grey: GIST with unknown mutational status in the progressive lesion
c Reads: Total Reads at the relevant position
