# Supplementary material for: Massively parallel sequencing fails to detect minor resistant subclones in tissue samples prior to tyrosine kinase inhibitor therapy
Source: BMC Cancer. 2015 Apr 15;15:291. doi: 10.1186/s12885-015-1311-0 (PMC4404105; doi:10.1186/s12885-015-1311-0)
Supplement: Additional file 10 — Results of the 3 sequenced fresh-frozen primary tumours with the GeneRead Mix-n-Match DNAseq Gene Panel (Qiagen) and the Ion AmpliSeq™ Custom DNA Panel (Life Technologies) on the MiSeq™ (Illumina). [file 12885_2015_1311_MOESM10_ESM.xlsx]

## Sheet: Tabelle1
Additional file 10: Results of the 3 sequenced fresh-frozen primary tumours with the GeneRead Mix-n-Match DNAseq Gene Panel (Qiagen) and the Ion AmpliSeqTM Custom DNA Panel (Life Technologies) on the MiSeqTM (Illumina).
Fall Nr.	Kit Exon 11	MiSeq Qiagen panel		MiSeq AmpliSeq panel		KIT Exon 13b	MiSeq Qiagen panel			MiSeq AmpliSeq panel		KIT Exon 14b	MiSeq Qiagen panel			MiSeq AmpliSeq panel		KIT Exon 17b	MiSeq Qiagen panel			MiSeq AmpliSeq panel		KIT Exon 17b	MiSeq Qiagen panel			MiSeq AmpliSeq panel
	Mutation	Readsc	%	Readsc	%	Mutation	NCa	Readsc	%	Readsc	%	Mutation	NCa	Readsc	%	Readsc	%	Mutation	NCa	Readsc	%	Readsc	%	Mutation	NCa	Readsc	%	Readsc	%
F7	Wt	-	-	-	-	p.V654A	T>C	228576	0.133435	594819	0.34666	p.N680K	T>G	131444	0.0129333	830618	0.0172161	p.D820E	T>A	238077	0.0235218	2619598	0.0161093	p.N822Y	A>T	237878	0.0231211	2627523	0.0152235
F8	p.W557_V559delinsF	238980	56.4	250448	15.9	p.V654A	T>C	258120	0.109252	533474	0.326164	p.N680K	T>G	133227	0.00900718	612611	0.00244854	p.D820E	T>A	275372	0.0203361	2070961	0.0265094	p.N822Y	A>T	275008	0.0352717	2076632	0.024559
F9	p.V559A	277404	41.1	240772	33.2	p.V654A	T>C	325014	0.118149	475450	0.369965	p.N680K	T>G	135493	0.0214033	674488	0.0274282	p.D820E	T>A	392921	0.0223964	2063005	0.0257392	p.N822Y	A>T	392264	0.0211592	2068056	0.0252895
a NC: Nucleotide change
b Grey: GIST with unknown mutational status in the progressive lesion
c Reads: Total Reads at the relevant position
